# Supplementary material for: Biofertilizer and Antifungal Potential of Streptomyces spp. in Greenhouse-Grown Tomato Plants (Solanum lycopersicum Mill.)
Source: Plants (Basel). 2026 Jun 8;15(12):1766. doi: 10.3390/plants15121766 (PMC13306408; doi:10.3390/plants15121766)
Supplement: Supplementary file 1 [file plants-15-01766-s001.zip]

Archive with 1 entries (1 files):
- plants-4320757-supplementary.pdf
